# Supplementary material for: Computationally Assisted Structural Elucidation of Cembranoids from the Soft Coral Sarcophyton tortuosum
Source: Mar Drugs. 2022 Apr 27;20(5):297. doi: 10.3390/md20050297 (PMC9147035; doi:10.3390/md20050297)
Supplement: Supplementary file 1 [file marinedrugs-20-00297-s001.zip]

Archive with 1 entries (1 files):
- marinedrugs-1664509-supplementary.pdf
